# Supplementary material for: Toxic Effects and Mechanisms of Silver and Zinc Oxide Nanoparticles on Zebrafish Embryos in Aquatic Ecosystems
Source: Nanomaterials (Basel). 2022 Feb 21;12(4):717. doi: 10.3390/nano12040717 (PMC8880218; doi:10.3390/nano12040717)
Supplement: Supplementary file 1 [file nanomaterials-12-00717-s001.zip]

Archive with 1 entries (1 files):
- nanomaterials-1595874-supplementary.pdf
